# Supplementary material for: Cell-type-specific DNA methylation analysis of the frontal cortices of mutant Polg1 transgenic mice with neuronal accumulation of deleted mitochondrial DNA
Source: Mol Brain. 2022 Jan 6;15:9. doi: 10.1186/s13041-021-00894-4 (PMC8740475; doi:10.1186/s13041-021-00894-4)
Supplement: Supplementary file 3 — Additional file 3: Supplementary Tables. [file 13041_2021_894_MOESM3_ESM.xlsx]

## Sheet: S1
Table S1. List of neuronal DMRs (hypomethylation).
DMRs						Strand	Type	Gene symbol	Transcript ID
No.	Chr	Start	End	Score
1	chr1	20817541	20818379	52.1		+	1to5kb	NA	ENSMUST00000186367.1
						-	exons	Mcm3	ENSMUST00000053266.10
2	chr1	22810558	22811573	63.24		-	1to5kb	Rims1	ENSMUST00000081544.12
3	chr1	24584270	24585148	54.11		-	introns	Col19a1	ENSMUST00000115244.8
4	chr1	40096867	40097784	52.01		+	introns	Il1r2	ENSMUST00000191671.5
5	chr1	43896811	43897930	59.93		+	promoters	NA	ENSMUST00000189286.1
6	chr1	55696296	55697315	54.31		+	1to5kb	Plcl1	ENSMUST00000187059.1
7	chr1	86472592	86473607	55.86		+	promoters	NA	ENSMUST00000163337.3
8	chr1	88212470	88214034	77.3		+	exons	Ugt1a1	ENSMUST00000073049.6
						-	exons	NA	ENSMUST00000174821.1
9	chr1	93419940	93420853	53.78		-	exons	Hdlbp	ENSMUST00000096427.5
						+	promoters	NA	ENSMUST00000170883.7
10	chr1	97774877	97775968	53.71		-	1to5kb	Ppip5k2	ENSMUST00000189031.1
						+	1to5kb	Gin1	ENSMUST00000042509.12
11	chr1	118892968	118894117	66.17		-	introns	Gli2	ENSMUST00000062483.14
12	chr1	127816875	127818160	57.44		-	exons	Map3k19	ENSMUST00000208183.2
13	chr1	139479263	139480633	102.61		+	1to5kb	Aspm	ENSMUST00000196272.1
14	chr1	150603733	150604597	57.58		-	exons	Hmcn1	ENSMUST00000074783.11
15	chr1	172504265	172505387	66.4		+	5UTRs	Tagln2	ENSMUST00000111230.7
16	chr1	174068265	174069136	52.2		+	promoters	Olfr430	ENSMUST00000055873.6
17	chr1	187390014	187390966	50.96
18	chr2	3510051	3511351	54.21		+	1to5kb	Cdnf	ENSMUST00000140610.7
						-	5UTRs	Hspa14	ENSMUST00000124331.7
19	chr2	8036797	8037673	53.23
20	chr2	13491057	13492143	62.66		-	promoters	Cubn	ENSMUST00000091436.6
21	chr2	25658665	25659755	58.56		+	1to5kb	Lcn5	ENSMUST00000143401.1
22	chr2	68117724	68118840	54.31		+	5UTRs	B3galt1	ENSMUST00000180887.1
23	chr2	72632560	72633751	70.25		+	promoters	NA	ENSMUST00000120282.1
24	chr2	76949666	76950650	52.56		-	exons	Ttn	ENSMUST00000011934.12
25	chr2	101480223	101481405	56.89
26	chr2	113833849	113835088	99.66		-	1to5kb	Scg5	ENSMUST00000024005.7
27	chr2	119209777	119210510	58.72		-	promoters	Dnajc17	ENSMUST00000154057.1
						+	promoters	Zfyve19	ENSMUST00000038439.3
28	chr2	125243578	125244597	59.99		+	1to5kb	Dut	ENSMUST00000082122.13
29	chr2	125583869	125584790	53.97		-	exons	Cep152	ENSMUST00000089776.2
30	chr2	153310596	153311846	213.24		+	introns	Kif3b	ENSMUST00000028977.6
31	chr2	156103015	156103955	56.59		-	promoters	Cpne1	ENSMUST00000184152.1
32	chr2	158782654	158783747	56.32		+	exons	Fam83d	ENSMUST00000029183.2
33	chr2	164360141	164361197	51.32		-	1to5kb	Slpi	ENSMUST00000109367.9
34	chr2	174703712	174704584	62.45		+	exons	Zfp831	ENSMUST00000059452.5
35	chr3	51273468	51274553	50.79		-	introns	Elf2	ENSMUST00000139771.2
						+	1to5kb	4930577N17Rik	ENSMUST00000194641.5
36	chr3	63701632	63702793	53.71		-	promoters	Plch1	ENSMUST00000159374.2
37	chr3	93013249	93014240	75.38		-	exons	Crct1	ENSMUST00000029521.4
38	chr3	95138685	95139809	60.55		+	exons	Lysmd1	ENSMUST00000066386.5
						-	promoters	Mir8099-2	ENSMUST00000184238.1
39	chr3	138217504	138218807	73.63		+	promoters	Adh7	ENSMUST00000090171.6
						-	exons	0610031O16Rik	ENSMUST00000183783.7
40	chr3	142531008	142531921	59.56		+	introns	Gbp7	ENSMUST00000171263.7
41	chr3	146593138	146594201	56.97		+	1to5kb	Uox	ENSMUST00000029837.13
						-	exons	Dnase2b	ENSMUST00000029836.8
42	chr4	53010778	53011693	52.25		+	promoters	Nipsnap3b	ENSMUST00000015391.9
43	chr4	84550063	84550919	50.42		-	1to5kb	Bnc2	ENSMUST00000177256.7
44	chr4	115921261	115922421	60.68		-	introns	Dmbx1	ENSMUST00000064806.12
45	chr4	123916127	123917011	50.69		-	exons	NA	ENSMUST00000030399.6
						+	promoters	Rragc	ENSMUST00000238344.1
46	chr4	129559766	129560907	65.47		-	1to5kb	Lck	ENSMUST00000167288.7
47	chr4	134816318	134817203	58.4		-	introns	Maco1	ENSMUST00000030628.14
48	chr5	13121632	13122731	52.05		+	1to5kb	Sema3a	ENSMUST00000195907.4
						-	promoters	NA	ENSMUST00000078246.5
49	chr5	35727463	35728700	55.18		-	1to5kb	Sh3tc1	ENSMUST00000127288.7
50	chr5	62818143	62819050	57.11		+	exons	Dthd1	ENSMUST00000238474.1
51	chr5	63808757	63809818	54.78		+	exons	Nwd2	ENSMUST00000159584.2
52	chr5	73001653	73002777	60.49		+	1to5kb	Slc10a4	ENSMUST00000031127.10
53	chr5	104472781	104473657	52.19		+	introns	Pkd2	ENSMUST00000086831.3
54	chr5	138192654	138193551	52.49		+	promoters	Mblac1	ENSMUST00000057773.4
55	chr6	18107920	18109033	71.59		-	exons	Asz1	ENSMUST00000010940.10
56	chr6	86018045	86019060	66.93		+	exons	Figla	ENSMUST00000201361.1
57	chr6	112605096	112606164	50.01		+	promoters	NA	ENSMUST00000121490.1
58	chr6	115638380	115639563	53.07		-	1to5kb	Raf1	ENSMUST00000130528.7
59	chr6	120353591	120354506	52.96		-	1to5kb	Ccdc77	ENSMUST00000137271.1
60	chr6	122953202	122954443	53.92		+	exons	Clec4a3	ENSMUST00000117173.7
61	chr7	25757480	25758572	55.18		-	1to5kb	Hnrnpul1	ENSMUST00000206832.1
62	chr7	28054685	28055594	57		-	1to5kb	Psmc4	ENSMUST00000208234.1
						+	promoters	NA	ENSMUST00000032824.9
63	chr7	28861570	28862702	51.73		+	1to5kb	Lgals7	ENSMUST00000138272.7
						-	exons	NA	ENSMUST00000207552.1
64	chr7	41611593	41612687	51.84		+	promoters	NA	ENSMUST00000206985.1
65	chr7	42489107	42490246	70.41		-	5UTRs	Zfp141	ENSMUST00000174407.2
66	chr7	45375200	45376465	80.94		-	1to5kb	Lin7b	ENSMUST00000003971.9
67	chr7	46958883	46959538	51.67		-	promoters	Uevld	ENSMUST00000094398.12
68	chr7	102658570	102659743	52.21		+	promoters	Olfr555	ENSMUST00000098220.1
69	chr7	103250313	103251669	84.52		-	exons	Usp17ld	ENSMUST00000073394.2
70	chr7	103417638	103418847	81.13		+	exons	Usp17lc	ENSMUST00000106892.1
71	chr7	104666406	104667526	88.2		+	promoters	NA	ENSMUST00000214986.1
72	chr7	115172670	115173776	59.88
73	chr7	126556097	126557067	54.28		-	exons	Eif3c	ENSMUST00000032992.6
74	chr7	140764398	140765487	50.07		+	promoters	Cyp2e1	ENSMUST00000210403.1
75	chr7	141269726	141270721	80.11		-	1to5kb	Irf7	ENSMUST00000106023.7
76	chr8	24724633	24725695	65.61		-	exons	Adam3	ENSMUST00000033958.14
77	chr8	39456016	39457360	95.72		+	exons	NA	ENSMUST00000210008.1
78	chr8	41059849	41060722	52.1		-	introns	Mtus1	ENSMUST00000125903.1
						+	exons	NA	ENSMUST00000059115.12
79	chr8	47821512	47822489	53.4		-	1to5kb	1700061N14Rik	ENSMUST00000079639.2
						+	promoters	Cldn24	ENSMUST00000212295.1
80	chr8	48983271	48984327	83.1
81	chr8	80613721	80615193	51.03		+	exons	Frem3	ENSMUST00000039695.6
82	chr8	97433350	97434419	61.02		-	1to5kb	NA	ENSMUST00000119397.1
83	chr8	104353812	104354799	61.67		-	exons	Cmtm4	ENSMUST00000179802.1
84	chr8	121976307	121977247	59.01		+	1to5kb	Banp	ENSMUST00000172513.1
						-	1to5kb	NA	ENSMUST00000174536.1
85	chr9	69985453	69986508	60.1		+	1to5kb	Bnip2	ENSMUST00000034754.11
86	chr9	88732364	88733413	52.17		-	promoters	Bcl2a1d	ENSMUST00000194289.1
						+	exons	NA	ENSMUST00000098486.3
87	chr9	104126268	104127320	53.22		+	exons	Acad11	ENSMUST00000120854.7
						-	promoters	Ackr4	ENSMUST00000076147.5
88	chr9	109813932	109814986	84.33		+	1to5kb	Spink8	ENSMUST00000198988.4
89	chr9	121498040	121499123	54.4		-	1to5kb	Cck	ENSMUST00000216176.1
90	chr9	121952746	121953618	54.31		+	5UTRs	Gask1a	ENSMUST00000213773.1
91	chr10	5926197	5927228	73.62		-	1to5kb	Rgs17	ENSMUST00000131996.7
92	chr10	63926483	63927390	52.98		+	introns	Ctnna3	ENSMUST00000105440.7
						-	exons	NA	ENSMUST00000079279.3
93	chr10	88683802	88684722	69.21		-	promoters	Spic	ENSMUST00000004473.14
94	chr10	93316448	93317360	56.2		+	promoters	Gm32688	ENSMUST00000213849.1
95	chr10	97694228	97695361	62.08		-	introns	Gm10754	ENSMUST00000060703.5
						+	exons	Ccer1	ENSMUST00000220233.1
96	chr10	117790377	117791414	59.36		-	promoters	Nup107	ENSMUST00000218777.1
97	chr10	123258753	123259662	52.4		+	1to5kb	Tafa2	ENSMUST00000218926.1
98	chr11	3195991	3197115	50.76		-	1to5kb	Sfi1	ENSMUST00000081318.12
99	chr11	11897377	11898493	67.93		-	promoters	Ddc	ENSMUST00000066237.9
100	chr11	32199446	32200464	54.65		-	promoters	Il9r	ENSMUST00000039601.9
						+	1to5kb	Snrnp25	ENSMUST00000145401.7
101	chr11	34848764	34849967	55.91
102	chr11	61416715	61417730	59.9		-	promoters	NA	ENSMUST00000121719.1
103	chr11	79301568	79302434	50.02		-	1to5kb	NA	ENSMUST00000068448.2
104	chr11	83461247	83462152	54.28		-	introns	Mmp28	ENSMUST00000103209.9
105	chr11	83764860	83765835	60.13		-	promoters	NA	ENSMUST00000001002.7
						+	exons	Heatr6	ENSMUST00000158006.1
106	chr11	96845576	96846199	57.83		+	1to5kb	Copz2	ENSMUST00000155696.1
107	chr11	99580936	99581816	53.47		-	promoters	Krtap1-5	ENSMUST00000054532.4
108	chr11	99642613	99643614	61.07		-	exons	Krtap4-7	ENSMUST00000055121.6
109	chr11	100269598	100270786	84.95		-	promoters	Krt42	ENSMUST00000017270.7
110	chr11	100445197	100446340	58.47		-	1to5kb	Nt5c3b	ENSMUST00000001599.3
						+	exons	Klhl10	ENSMUST00000107399.8
111	chr11	107473754	107474813	67.53		-	1to5kb	Pitpnc1	ENSMUST00000021063.12
						+	1to5kb	Psmd12	ENSMUST00000103064.9
112	chr11	118096312	118097505	58.94		-	1to5kb	Dnah17	ENSMUST00000018719.3
113	chr12	8299904	8301242	75.08		-	introns	Gdf7	ENSMUST00000037313.5
114	chr12	15724647	15725917	96.32		+	promoters	NA	ENSMUST00000223207.1
115	chr12	16610027	16611114	50.17		-	promoters	Lpin1	ENSMUST00000111067.9
116	chr12	66282738	66283650	51.23		-	exons	Rpl10l	ENSMUST00000081908.7
117	chr12	84402249	84403228	50.96		-	1to5kb	Entpd5	ENSMUST00000122194.7
118	chr12	85268930	85269842	68.64		-	1to5kb	Mlh3	ENSMUST00000223230.1
119	chr12	99889540	99890391	56.09		+	promoters	Tdp1	ENSMUST00000021594.4
120	chr12	110883398	110884418	57.2		-	promoters	Cinp	ENSMUST00000165978.2
						+	1to5kb	Tecpr2	ENSMUST00000223170.1
121	chr13	23866573	23867727	50.22		+	promoters	Slc17a1	ENSMUST00000130211.7
122	chr13	28141625	28142647	65.81		+	promoters	Prl5a1	ENSMUST00000017208.4
123	chr13	45385053	45385932	55.62		+	1to5kb	Mylip	ENSMUST00000038275.10
124	chr13	54524920	54526254	78.26		+	1to5kb	Simc1	ENSMUST00000150011.1
125	chr13	58407803	58409371	59.36		-	1to5kb	Hnrnpk	ENSMUST00000225828.1
						+	5UTRs	Rmi1	ENSMUST00000116403.8
126	chr13	65152758	65153690	50.86		+	exons	Olfr466	ENSMUST00000058907.3
127	chr13	67054842	67055760	51.02		-	introns	Zfp712	ENSMUST00000224641.1
						+	1to5kb	NA	ENSMUST00000167565.2
128	chr13	69608280	69609162	50.56		-	introns	Srd5a1	ENSMUST00000109699.10
						+	1to5kb	Nsun2	ENSMUST00000091514.5
129	chr13	111756224	111757352	50.98		-	1to5kb	Map3k1	ENSMUST00000175936.1
130	chr13	113107979	113108852	57.19		+	promoters	NA	ENSMUST00000053398.7
131	chr13	113341381	113342390	55.62		+	promoters	NA	ENSMUST00000078163.13
132	chr13	117022752	117023630	53.49		-	exons	Parp8	ENSMUST00000223833.1
133	chr14	20565468	20566340	50.97		-	exons	Usp54	ENSMUST00000224755.1
						+	exons	1810062O18Rik	ENSMUST00000035340.13
134	chr14	31777715	31778479	51.6		-	introns	Ankrd28	ENSMUST00000227863.1
135	chr14	34171436	34172345	51.18
136	chr14	43958073	43958531	51.35		+	1to5kb	NA	ENSMUST00000226667.1
137	chr14	44004895	44005698	54.36		-	1to5kb	NA	ENSMUST00000096869.2
138	chr14	44983489	44984332	50.45		-	introns	4930431P03Rik	ENSMUST00000046891.5
						+	1to5kb	Ptger2	ENSMUST00000227028.1
139	chr14	51040934	51042064	73.31		-	promoters	Rnase9	ENSMUST00000064214.3
140	chr14	54419643	54420758	65.01		-	1to5kb	Slc7a7	ENSMUST00000226753.1
141	chr14	55038701	55039588	54.86		+	1to5kb	NA	ENSMUST00000153034.1
142	chr14	64023668	64024686	56.64		+	introns	Rp1l1	ENSMUST00000058229.5
143	chr14	88467853	88468798	56.86		-	exons	Pcdh20	ENSMUST00000061628.6
144	chr15	23473539	23474313	55.13		+	exons	Cdh18	ENSMUST00000164787.7
145	chr15	56456647	56457584	58.75
146	chr15	79660607	79661404	50.1		-	1to5kb	Fam227a	ENSMUST00000230376.1
						+	promoters	Cby1	ENSMUST00000109648.8
147	chr15	98383517	98384496	70.75		-	1to5kb	NA	ENSMUST00000230662.1
						+	promoters	NA	ENSMUST00000215830.1
148	chr15	101568059	101568997	84.44		+	1to5kb	NA	ENSMUST00000196179.1
						-	exons	Krt75	ENSMUST00000042957.5
149	chr16	11900504	11901527	52.79		-	introns	Cpped1	ENSMUST00000068397.5
						+	promoters	Gm9961	ENSMUST00000096272.10
150	chr16	28839719	28840819	50.45		-	1to5kb	Mb21d2	ENSMUST00000232571.1
151	chr16	32452635	32453367	53.71		+	introns	Pcyt1a	ENSMUST00000115137.7
152	chr16	41202040	41203093	55.14		+	introns	Lsamp	ENSMUST00000187695.6
153	chr16	50590589	50591430	51.39		+	exons	4930542D17Rik	ENSMUST00000231324.1
						-	promoters	Ccdc54	ENSMUST00000062439.5
154	chr17	3321559	3322600	67.65		+	1to5kb	Tiam2	ENSMUST00000169838.8
155	chr17	14398310	14399329	51.11		+	promoters	Smoc2	ENSMUST00000233526.1
						-	promoters	4930474M22Rik	ENSMUST00000233310.1
156	chr17	18817177	18818285	53.71		+	introns	NA	ENSMUST00000176899.3
157	chr17	32522206	32523086	58.4		+	exons	Cyp4f17	ENSMUST00000237003.1
158	chr17	87918821	87920011	119.27		+	promoters	NA	ENSMUST00000179601.1
159	chr18	9910634	9911783	58.88
160	chr18	36966990	36967883	57.6		+	promoters	Pcdha6	ENSMUST00000193777.5
						-	exons	NA	ENSMUST00000192178.1
161	chr18	37761909	37763396	69.75		-	introns	NA	ENSMUST00000044851.7
						+	1to5kb	Pcdhga12	ENSMUST00000192501.1
162	chr18	64253395	64254155	52.26		-	introns	St8sia3os	ENSMUST00000025477.14
						+	promoters	St8sia3	ENSMUST00000127716.7
163	chr18	74060430	74061296	53.23		-	introns	Mapk4	ENSMUST00000066583.1
						+	1to5kb	NA	ENSMUST00000162863.7
164	chr18	74206278	74206970	50.04		-	5UTRs	Ska1	ENSMUST00000040188.15
165	chr18	77795139	77796080	57.26		+	introns	Pstpip2	ENSMUST00000238172.1
						-	exons	F830208F22Rik	ENSMUST00000125396.1
166	chr19	10735029	10735688	53.29		-	introns	Cd5	ENSMUST00000238167.1
167	chr19	13898551	13899691	60.71		-	promoters	NA	ENSMUST00000209192.2
168	chr19	21935625	21936711	53.81		+	promoters	NA	ENSMUST00000060477.9
169	chr19	23984407	23985550	60.78		-	exons	Fam189a2	ENSMUST00000096164.5
170	chr19	29049174	29050193	52.81		-	1to5kb	Ak3	ENSMUST00000025696.4
171	chr19	29145795	29146967	85.68
172	chr19	40609530	40610675	56.56		+	1to5kb	Entpd1	ENSMUST00000163023.1
						-	introns	Tctn3	ENSMUST00000025981.14
173	chr19	40655828	40656772	50.27		+	1to5kb	Entpd1	ENSMUST00000112231.8
174	chr19	46132321	46133695	65.69		+	exons	Elovl3	ENSMUST00000043739.5
175	chr19	47840287	47841345	65.14		-	1to5kb	Cfap43	ENSMUST00000160247.2
176	chr19	55182626	55183612	55.02		+	introns	Tectb	ENSMUST00000154886.7
177	chr19	55844978	55845811	50.4		+	exons	NA	ENSMUST00000190974.1
178	chr19	56758471	56759452	50.18		-	1to5kb	NA	ENSMUST00000086830.1
179	chr19	56830779	56831950	60.48		+	5UTRs	Tdrd1	ENSMUST00000111606.7
180	chr19	57653156	57654028	52.55		+	introns	Atrnl1	ENSMUST00000077282.6
DMR: differentially methylated region

## Sheet: S2
Table S2. List of neuronal DMRs (hypermethylation).
DMRs						Strand	Type	Gene symbol	Transcript ID
No.	Chr	Start	End	Score
1	chr1	31218433	31219305	50.32		-	introns	4931428L18Rik	ENSMUST00000135245.2
						+	1to5kb	Dnaaf6	ENSMUST00000027230.2
2	chr1	37724817	37725762	52.77		-	1to5kb	Cracdl	ENSMUST00000162875.7
3	chr1	66062244	66063234	54.14		+	promoters	NA	ENSMUST00000118496.1
4	chr1	75133574	75134628	58.97		-	promoters	Slc23a3	ENSMUST00000027405.5
5	chr1	88511960	88512870	52.97		-	1to5kb	Glrp1	ENSMUST00000067625.8
6	chr1	109828891	109829811	58.31		+	1to5kb	NA	ENSMUST00000190856.1
7	chr2	3432386	3433318	147.28		+	1to5kb	Dclre1c	ENSMUST00000100463.9
8	chr2	3433320	3433857	101.74		+	5UTRs	Dclre1c	ENSMUST00000115066.7
9	chr2	18396760	18397487	52.21		-	1to5kb	Dnajc1	ENSMUST00000091418.11
10	chr2	23679876	23680711	52.63		+	promoters	NA	ENSMUST00000121498.1
11	chr2	52173785	52174869	56.92		-	exons	Neb	ENSMUST00000131236.1
12	chr2	52177612	52178713	72.07		-	promoters	Neb	ENSMUST00000135200.1
13	chr2	73125480	73126535	69.6		-	introns	Ola1	ENSMUST00000028517.12
14	chr2	88897679	88898704	51.6		-	promoters	Olfr1208	ENSMUST00000099810.4
15	chr2	103069443	103070416	51.07		-	introns	Pdhx	ENSMUST00000111183.1
						+	1to5kb	Apip	ENSMUST00000011055.6
16	chr2	108572148	108573215	67.91		+	promoters	NA	ENSMUST00000119314.1
17	chr2	145787289	145788420	84.99		+	exons	BC039771	ENSMUST00000231581.1
18	chr2	153873056	153874186	166.72		-	1to5kb	Sun5	ENSMUST00000129011.1
						+	promoters	Bpifb2	ENSMUST00000028983.2
19	chr2	180959043	180960056	115.64		-	1to5kb	Nkain4	ENSMUST00000103053.9
						+	exons	NA	ENSMUST00000154616.1
20	chr3	35995724	35996822	80.82		-	promoters	Mccc1	ENSMUST00000137198.7
						+	1to5kb	Mccc1os	ENSMUST00000198515.4
21	chr3	67467609	67468577	55.16		-	1to5kb	Lxn	ENSMUST00000058981.2
						+	exons	Gfm1	ENSMUST00000077271.8
22	chr3	76076372	76077290	51.33		+	introns	Fstl5	ENSMUST00000038364.14
23	chr3	84160062	84161030	52.99		-	exons	Trim2	ENSMUST00000107692.7
24	chr3	101896999	101897909	50.73		-	promoters	Slc22a15	ENSMUST00000182130.7
25	chr3	142393164	142394305	51.36		-	1to5kb	Pdlim5	ENSMUST00000195975.4
26	chr3	150915992	150916948	55.37
27	chr4	86049461	86050666	83.63		+	1to5kb	Adamtsl1	ENSMUST00000130474.1
28	chr5	27971607	27972442	50.94
29	chr5	44093224	44094134	71.66		-	introns	Prom1	ENSMUST00000074113.12
						-	1to5kb	NA	ENSMUST00000196003.1
30	chr5	90756802	90757713	61.11		+	1to5kb	Cxcl5	ENSMUST00000202380.1
31	chr5	91022688	91023696	62.42		+	1to5kb	Epgn	ENSMUST00000202724.3
32	chr5	122352409	122353848	90.82		-	promoters	Rad9b	ENSMUST00000144268.1
						+	promoters	Vps29	ENSMUST00000155671.7
33	chr6	86023452	86024433	55.5		+	1to5kb	Add2	ENSMUST00000203366.2
34	chr6	87386718	87387869	55.23		-	exons	Gkn3	ENSMUST00000032127.5
35	chr6	144213878	144214963	59.11		-	1to5kb	Sox5	ENSMUST00000038815.13
36	chr6	147173583	147174478	53.25		+	exons	NA	ENSMUST00000120252.1
37	chr7	30274172	30275254	55.52		+	1to5kb	1700020L13Rik	ENSMUST00000014072.5
						-	exons	Wdr62	ENSMUST00000145027.7
38	chr7	46068993	46070466	50.9		+	exons	Nomo1	ENSMUST00000033121.6
39	chr7	100609155	100610181	50.74		+	introns	Rab6a	ENSMUST00000107048.7
						-	promoters	Mrpl48	ENSMUST00000146003.8
40	chr7	103051753	103052507	51.03		+	exons	Olfr583	ENSMUST00000098211.1
41	chr7	103659514	103660499	62.41		-	exons	Olfr623	ENSMUST00000068531.4
42	chr7	125849238	125850297	60.11		+	introns	Katnip	ENSMUST00000124223.7
43	chr8	34833555	34834371	54.15		-	exons	Tnks	ENSMUST00000210014.1
44	chr8	55941826	55942802	70.66		+	introns	Glra3	ENSMUST00000164020.1
45	chr8	110635787	110636482	57.51		+	exons	Vac14	ENSMUST00000213003.1
46	chr8	116926008	116926631	50.07		-	1to5kb	Cmc2	ENSMUST00000148235.7
						+	promoters	Cenpn	ENSMUST00000212184.1
47	chr9	26753557	26754534	64.4		+	promoters	B3gat1	ENSMUST00000159527.1
48	chr9	50349569	50350438	52.23		-	1to5kb	NA	ENSMUST00000076364.5
49	chr10	9856744	9857666	52.06		-	introns	Stxbp5	ENSMUST00000038213.13
50	chr10	11290465	11291525	52.31		+	exons	Fbxo30	ENSMUST00000129456.7
51	chr10	24148100	24149225	57.33		+	promoters	Stx7	ENSMUST00000218050.1
52	chr10	24225404	24226245	58.84		+	introns	Moxd1	ENSMUST00000095784.2
53	chr10	116984500	116985584	57.89		+	promoters	Best3	ENSMUST00000020378.4
54	chr11	54264536	54265394	55.89		-	exons	Il3	ENSMUST00000019058.5
55	chr11	94240409	94241501	59.12		-	introns	Wfikkn2	ENSMUST00000061469.3
56	chr11	120145299	120146167	51.31		-	1to5kb	Slc38a10	ENSMUST00000152859.1
						+	1to5kb	NA	ENSMUST00000140273.1
57	chr12	15421175	15422063	57.36
58	chr12	54923221	54924018	50.63		-	exons	Baz1a	ENSMUST00000038926.12
59	chr12	84417388	84418341	61.91		+	1to5kb	Bbof1	ENSMUST00000153540.1
60	chr12	98802588	98803280	51.6		-	promoters	Eml5	ENSMUST00000222097.1
61	chr12	110685721	110686705	58.26		-	1to5kb	1700001K19Rik	ENSMUST00000070659.6
62	chr13	19624757	19625955	61.26		-	1to5kb	Epdr1	ENSMUST00000002885.7
						+	5UTRs	Sfrp4	ENSMUST00000222992.1
63	chr13	33959022	33959998	53.43		-	introns	Serpinb6a	ENSMUST00000076532.13
						+	1to5kb	Nqo2	ENSMUST00000220844.1
64	chr13	54467255	54468232	116.58		-	exons	Thoc3	ENSMUST00000026990.5
65	chr13	81347098	81347844	62.98		-	1to5kb	Adgrv1	ENSMUST00000128120.1
66	chr14	22033808	22034893	65.33		+	introns	Lrmda	ENSMUST00000075639.10
						-	introns	NA	ENSMUST00000225573.1
67	chr14	48405469	48406427	50.04		+	1to5kb	NA	ENSMUST00000182522.1
68	chr14	63986483	63987404	51.61		-	exons	4930578I06Rik	ENSMUST00000225544.1
69	chr15	3573792	3574795	56.06		-	introns	Ghr	ENSMUST00000069451.10
70	chr15	12576275	12577307	62.65		-	introns	Pdzd2	ENSMUST00000189469.6
71	chr15	35665891	35666546	50.76		+	introns	Vps13b	ENSMUST00000048646.8
						-	1to5kb	Mir875	ENSMUST00000104698.1
72	chr15	56457384	56458111	50.3
73	chr15	59371409	59372394	54.53		+	1to5kb	Nsmce2	ENSMUST00000168722.2
						-	introns	Washc5	ENSMUST00000022976.5
74	chr15	64813907	64814995	70.51		-	introns	Adcy8	ENSMUST00000228109.1
						+	1to5kb	NA	ENSMUST00000180105.1
75	chr15	68240250	68241197	65.04		-	introns	Zfat	ENSMUST00000162054.8
76	chr16	45845255	45846347	58.23		-	promoters	Phldb2	ENSMUST00000036355.12
77	chr17	36287972	36288850	58.73		-	1to5kb	H2-M10.2	ENSMUST00000023845.6
78	chr17	36327334	36328562	59.44		-	1to5kb	H2-M10.1	ENSMUST00000025322.13
79	chr17	36369558	36370540	50.61		-	1to5kb	H2-M10.3	ENSMUST00000073546.4
80	chr17	36387950	36388823	56.25
81	chr17	38335406	38336475	52.65		+	exons	Olfr136	ENSMUST00000077203.2
82	chr17	74448393	74449411	80.34		-	promoters	Nlrc4	ENSMUST00000234086.1
83	chr18	52764441	52765579	61.23		+	1to5kb	Sncaip	ENSMUST00000115410.8
84	chr18	53980333	53981382	54.99		+	1to5kb	NA	ENSMUST00000091897.2
85	chr18	60917238	60918798	234.42		+	exons	Arsi	ENSMUST00000040359.5
86	chr19	6334438	6335409	53.45		-	1to5kb	NA	ENSMUST00000236672.1
						+	promoters	Men1	ENSMUST00000113502.9
87	chr19	15913723	15914700	56.88		-	1to5kb	Psat1	ENSMUST00000161707.1
DMR: differentially methylated region

## Sheet: S3
Table S3. List of nonneuronal DMRs (hypomethylation).
DMRs						Strand	Type	Gene symbol	Transcript ID
No.	Chr	Start	End	Score
1	chr1	24683725	24684768	82.7		+	introns	Lmbrd1	ENSMUST00000191471.6
2	chr1	30830666	30831755	56.63		-	promoters	NA	ENSMUST00000185521.1
3	chr1	43732188	43733422	50.8		+	introns	Ecrg4	ENSMUST00000027217.8
4	chr1	67137347	67138334	54.68		+	introns	Cps1	ENSMUST00000027144.7
5	chr1	161391649	161392409	53.85		+	1to5kb	Tnfsf4	ENSMUST00000028024.4
6	chr1	164049940	164050970	50.38		+	exons	Sele	ENSMUST00000027874.5
7	chr1	170172873	170173828	65.78		-	introns	Uap1	ENSMUST00000111350.9
						+	1to5kb	NA	ENSMUST00000194379.1
8	chr1	171590366	171591289	51.83		+	introns	Cd244a	ENSMUST00000194797.1
						-	introns	Ly9	ENSMUST00000068878.13
9	chr1	173215169	173216532	55.43		+	promoters	Olfr1404	ENSMUST00000056592.2
10	chr1	182559974	182560926	51.8		+	1to5kb	Capn8	ENSMUST00000168514.6
11	chr2	26427910	26428961	55.4		-	exons	Sec16a	ENSMUST00000156442.7
12	chr2	73527436	73528540	68.58		-	introns	Wipf1	ENSMUST00000094681.10
13	chr2	77818535	77819556	52.76		-	1to5kb	Zfp385b	ENSMUST00000111831.7
14	chr2	102453788	102454732	50.12		-	1to5kb	Fjx1	ENSMUST00000099678.4
15	chr2	110363264	110364045	51.73		-	promoters	Fibin	ENSMUST00000099626.4
16	chr2	111369506	111370461	55.79		+	exons	Olfr1283	ENSMUST00000090328.4
17	chr2	178429212	178430200	54.53		+	promoters	Cdh26	ENSMUST00000108912.8
18	chr3	57295418	57296618	82.25		-	promoters	Tm4sf1	ENSMUST00000171384.7
19	chr3	59151211	59152159	55.61		+	introns	Med12l	ENSMUST00000199659.4
						-	introns	P2ry14	ENSMUST00000196081.4
20	chr3	63701525	63702609	50.13		-	promoters	Plch1	ENSMUST00000159374.2
21	chr3	130845765	130846689	56.12		-	exons	NA	ENSMUST00000196234.1
22	chr3	146595028	146596146	55.85		-	introns	Dnase2b	ENSMUST00000029836.8
						+	promoters	Uox	ENSMUST00000029837.13
23	chr3	152983263	152984467	56.37		-	1to5kb	St6galnac5	ENSMUST00000044278.5
24	chr4	21875956	21876788	52.32		+	1to5kb	Coq3	ENSMUST00000029909.2
25	chr4	32768010	32768976	51.84		+	exons	Mdn1	ENSMUST00000071642.10
26	chr4	73499842	73501032	51.6		-	1to5kb	NA	ENSMUST00000117277.1
27	chr4	154165052	154166083	52.68		-	1to5kb	Tprgl	ENSMUST00000030896.14
						+	1to5kb	Megf6	ENSMUST00000030897.14
28	chr5	72525741	72526602	51.38		-	1to5kb	Nfxl1	ENSMUST00000149340.1
29	chr5	95975281	95976381	52.89		+	exons	NA	ENSMUST00000200970.1
30	chr5	141610939	141612040	51.68		-	introns	NA	ENSMUST00000150385.1
						+	introns	Sdk1	ENSMUST00000085774.10
31	chr5	144185563	144186639	62.97		+	1to5kb	Bhlha15	ENSMUST00000060747.7
32	chr5	145030685	145031554	68.77		-	introns	Kpna7	ENSMUST00000151196.1
						+	1to5kb	NA	ENSMUST00000196439.1
33	chr6	87348148	87349236	57.72		-	exons	Gkn1	ENSMUST00000032129.2
34	chr6	106803050	106804101	61.37		-	1to5kb	Crbn	ENSMUST00000013882.9
35	chr7	25602494	25603298	50.35
36	chr8	27019967	27021060	56.96		+	1to5kb	Erlin2	ENSMUST00000209795.1
						-	promoters	NA	ENSMUST00000210667.1
37	chr8	67056314	67057224	52.37		-	1to5kb	NA	ENSMUST00000212608.1
38	chr8	67500837	67501873	59.92		+	5UTRs	Nat2	ENSMUST00000093470.6
39	chr8	99411887	99412807	52.61		-	introns	Cdh8	ENSMUST00000155527.7
						+	1to5kb	A330008L17Rik	ENSMUST00000064349.5
40	chr8	104205607	104206781	63.64		+	introns	Bean1	ENSMUST00000164076.2
41	chr8	119988852	119989845	57.23		+	1to5kb	Crispld2	ENSMUST00000132583.7
42	chr8	123864234	123865113	74.96		+	introns	Galnt2	ENSMUST00000127664.1
						-	1to5kb	Ccsap	ENSMUST00000034452.11
43	chr9	14600030	14601050	63.98		-	introns	Amotl1	ENSMUST00000013220.7
44	chr9	41226914	41228001	51.64		+	promoters	NA	ENSMUST00000213107.1
45	chr9	44324040	44324921	56.62		+	1to5kb	Dpagt1	ENSMUST00000215248.1
						-	1to5kb	C2cd2l	ENSMUST00000065080.9
46	chr9	97115684	97116647	55.93		-	1to5kb	Slc25a36	ENSMUST00000085206.10
47	chr9	124124508	124125666	55.62		+	exons	Ccr5	ENSMUST00000111442.2
48	chr10	23948153	23948915	57.73		+	promoters	Taar3	ENSMUST00000045152.5
49	chr10	86657256	86658325	51.34		+	promoters	NA	ENSMUST00000219608.1
50	chr10	123080363	123081415	69.3		-	1to5kb	Mon2	ENSMUST00000073792.10
51	chr11	3993914	3994580	105.97		+	introns	Gal3st1	ENSMUST00000078757.7
52	chr11	29717025	29717868	52.66		+	promoters	Rtn4	ENSMUST00000060992.5
53	chr11	69859921	69860822	57.95		-	1to5kb	Tnk1	ENSMUST00000108626.7
54	chr11	95752399	95753458	64.03		+	exons	Phospho1	ENSMUST00000133070.7
55	chr11	100898403	100899416	60.34		-	promoters	Stat3	ENSMUST00000156645.1
56	chr12	99453281	99454404	62.73		-	1to5kb	Foxn3	ENSMUST00000085108.7
57	chr12	113489522	113490435	58.69		+	5UTRs	Adam6b	ENSMUST00000063317.3
58	chr13	41136882	41137763	50.73		+	introns	Sycp2l	ENSMUST00000124093.2
59	chr13	44988209	44989235	73.59		-	introns	Dtnbp1	ENSMUST00000222583.1
60	chr13	67054595	67056095	127.49		-	introns	Zfp712	ENSMUST00000167565.2
						+	1to5kb	NA	ENSMUST00000224641.1
61	chr13	95683670	95684466	61.13		-	promoters	Iqgap2	ENSMUST00000238595.1
						+	promoters	NA	ENSMUST00000221667.1
62	chr13	109115241	109116042	52.68		+	promoters	Pde4d	ENSMUST00000138938.7
63	chr14	18543788	18544662	53.25		-	exons	NA	ENSMUST00000224515.1
64	chr14	45466715	45467803	54.83		-	exons	Fermt2	ENSMUST00000045905.13
65	chr14	51714940	51715704	58.33		-	introns	Gm5800	ENSMUST00000095916.2
66	chr14	54252321	54253240	55.69		-	introns	Dad1	ENSMUST00000022781.7
						+	promoters	Abhd4	ENSMUST00000180359.7
67	chr15	99459367	99460506	60.76		-	1to5kb	Nckap5l	ENSMUST00000023747.13
68	chr16	31661352	31662409	51.27		+	1to5kb	Dlg1	ENSMUST00000115205.8
69	chr16	87107793	87108921	75.35
70	chr17	3561893	3562903	50.65		-	1to5kb	Tfb1m	ENSMUST00000041003.7
71	chr17	5092739	5093759	51.56		+	introns	Arid1b	ENSMUST00000124362.1
72	chr17	25347640	25348322	72.51		-	1to5kb	Tpsab1	ENSMUST00000153118.1
73	chr17	25576241	25577290	71.15		+	1to5kb	Lmf1	ENSMUST00000141606.2
74	chr17	37749386	37750538	59.27		+	introns	Olfr121	ENSMUST00000074555.7
75	chr17	42691164	42692298	62.86		-	promoters	Adgrf4	ENSMUST00000024711.10
76	chr18	21656594	21657571	53.06		-	1to5kb	Klhl14	ENSMUST00000049105.10
77	chr18	83290716	83291631	50.37
78	chr19	7613654	7614641	63.64		+	exons	Plaat5	ENSMUST00000131326.1
79	chr19	16268511	16269559	61.14		+	introns	Gnaq	ENSMUST00000025541.5
						-	promoters	NA	ENSMUST00000099988.2
80	chr19	16957573	16958274	51.12		+	introns	Prune2	ENSMUST00000224145.1
81	chr19	29621811	29622885	88.52		-	introns	Ermp1	ENSMUST00000159692.7
82	chr19	33502814	33503777	61.18		-	exons	Lipo4	ENSMUST00000143522.8
83	chr19	34750131	34751105	65.08		-	1to5kb	Slc16a12	ENSMUST00000009522.3
						+	promoters	NA	ENSMUST00000183366.1
DMR: differentially methylated region

## Sheet: S4
Table S4. List of nonneuronal DMRs (hypermethylation).
DMRs						Strand	Type	Gene symbol	Transcript ID
No.	Chr	Start	End	Score
1	chr1	31218319	31219268	52.69		-	introns	4931428L18Rik	ENSMUST00000233331.1
						+	1to5kb	Dnaaf6	ENSMUST00000027230.2
2	chr1	82719193	82720152	58.2		+	1to5kb	Mff	ENSMUST00000078332.12
						-	exons	NA	ENSMUST00000186858.1
3	chr1	150771495	150772520	50.19		+	introns	NA	ENSMUST00000177268.1
						-	exons	Hmcn1	ENSMUST00000074783.11
4	chr1	166998147	166999080	53.32		+	1to5kb	Fam78b	ENSMUST00000165874.7
						-	exons	NA	ENSMUST00000181309.2
5	chr1	175489921	175490653	58.85		-	introns	Rgs7	ENSMUST00000194555.5
6	chr1	188259555	188260456	50.83		+	1to5kb	Ush2a	ENSMUST00000142189.7
7	chr2	5681047	5681998	50.29		-	1to5kb	Camk1d	ENSMUST00000130470.1
8	chr2	76549560	76550687	76.28		+	exons	Osbpl6	ENSMUST00000077972.10
9	chr2	80836425	80837150	51.88		+	promoters	NA	ENSMUST00000138679.1
10	chr2	86676559	86677498	54.8		-	promoters	Olfr1086	ENSMUST00000099878.1
11	chr2	131859538	131860486	72.11		-	promoters	Erv3	ENSMUST00000040941.2
12	chr2	155518963	155519876	55.31		-	promoters	Ggt7	ENSMUST00000147601.1
						+	introns	Acss2	ENSMUST00000029135.14
13	chr2	160967161	160968225	67.73		-	1to5kb	Chd6	ENSMUST00000137152.1
14	chr2	164192679	164193632	52.1		-	1to5kb	Wfdc12	ENSMUST00000051272.7
						+	promoters	NA	ENSMUST00000135739.1
15	chr2	164254987	164255859	56.31		-	exons	Svs3b	ENSMUST00000063132.5
16	chr3	52264492	52265381	67.06		+	1to5kb	Foxo1	ENSMUST00000053764.6
17	chr3	58985131	58986047	60.44		+	1to5kb	NA	ENSMUST00000079761.7
18	chr3	69574689	69575698	62.51		-	exons	B3galnt1	ENSMUST00000061826.2
19	chr3	92418821	92419849	54.74		+	exons	Sprr2j-ps	ENSMUST00000029533.2
20	chr3	100166696	100167679	55.56		+	introns	Gdap2	ENSMUST00000029459.9
						-	1to5kb	Wdr3	ENSMUST00000052120.13
21	chr3	146304343	146305297	68.33
22	chr3	146417503	146418602	60.43		+	5UTRs	Ssx2ip	ENSMUST00000106151.7
23	chr3	146596457	146597550	74.6		+	promoters	Uox	ENSMUST00000029837.13
						-	promoters	Dnase2b	ENSMUST00000029836.8
24	chr3	152164416	152165537	84.81		-	introns	Gipc2	ENSMUST00000046614.9
						+	promoters	NA	ENSMUST00000181854.1
25	chr4	24502658	24503656	53.38		+	1to5kb	Mms22l	ENSMUST00000154349.8
26	chr4	34721315	34722197	56.57		-	1to5kb	Cfap206	ENSMUST00000135563.1
27	chr4	42871436	42872167	50.06		-	exons	Fam205c	ENSMUST00000055944.10
28	chr4	59411356	59412122	63.49		-	exons	Susd1	ENSMUST00000040166.13
29	chr4	83221474	83222644	70.03		-	exons	Ttc39b	ENSMUST00000102823.9
30	chr4	97526709	97528020	71.41		-	1to5kb	NA	ENSMUST00000122361.1
31	chr4	99063596	99064791	58.3		-	exons	Dock7	ENSMUST00000030286.13
32	chr4	107135476	107136329	50.38		-	exons	Tceanc2	ENSMUST00000057043.9
						+	exons	NA	ENSMUST00000145510.1
33	chr4	111907705	111908587	52.87		-	1to5kb	Slc5a9	ENSMUST00000102721.7
34	chr4	148437263	148438248	50.69		-	introns	Ubiad1	ENSMUST00000051633.2
35	chr5	21780826	21781916	53.47		+	1to5kb	Psmc2	ENSMUST00000030769.5
						-	exons	Dnajc2	ENSMUST00000030771.11
36	chr5	33934347	33935374	53.99		-	introns	Nelfa	ENSMUST00000030993.7
37	chr5	37732042	37733024	55.54		+	1to5kb	Cytl1	ENSMUST00000073554.3
38	chr5	38257822	38259054	72.26		+	1to5kb	Tmem128	ENSMUST00000087511.9
39	chr5	59052699	59053729	50.36		+	promoters	NA	ENSMUST00000168425.2
40	chr5	73073472	73074386	60.89		-	1to5kb	Fryl	ENSMUST00000202697.3
41	chr5	76858863	76859888	59.37		+	exons	Cracd	ENSMUST00000238963.1
42	chr5	79643079	79644239	55.41		-	1to5kb	NA	ENSMUST00000157797.1
43	chr5	91810695	91811640	63.5		-	1to5kb	NA	ENSMUST00000178933.2
44	chr5	103421505	103422580	55.47		+	1to5kb	Ptpn13	ENSMUST00000199412.4
45	chr5	107433464	107434458	50.61		-	1to5kb	NA	ENSMUST00000171723.1
						+	1to5kb	Btbd8	ENSMUST00000162298.3
46	chr5	143718572	143719560	59.08		-	1to5kb	Usp42	ENSMUST00000141225.1
47	chr6	30963408	30964508	58.84		-	1to5kb	Klf14	ENSMUST00000101589.4
48	chr6	52895976	52897465	58.84		-	introns	Jazf1	ENSMUST00000136250.5
49	chr6	54676641	54677546	56.99		+	1to5kb	Mturn	ENSMUST00000190641.6
50	chr6	99001406	99002140	50.48		-	introns	Foxp1	ENSMUST00000113326.8
51	chr6	99877405	99878487	50.03		-	promoters	NA	ENSMUST00000121046.1
52	chr6	135116541	135117565	64.95		-	5UTRs	Gprc5d	ENSMUST00000032327.13
53	chr7	43862695	43863662	54.09		+	promoters	NA	ENSMUST00000206819.1
54	chr7	57508073	57509095	52.93		+	introns	Gabrb3	ENSMUST00000085240.10
						-	5UTRs	Gabra5	ENSMUST00000068456.7
55	chr7	62380129	62381218	55.31		-	introns	NA	ENSMUST00000207232.1
						+	exons	Magel2	ENSMUST00000080403.6
56	chr8	16211414	16212149	54		-	exons	Csmd1	ENSMUST00000082104.6
57	chr8	27447148	27447989	52.58		+	promoters	Poteg	ENSMUST00000210427.1
58	chr8	36651157	36651898	52.01		-	introns	Dlc1	ENSMUST00000163663.2
59	chr8	43309901	43311035	78.09		-	1to5kb	Zfp42	ENSMUST00000211248.1
60	chr8	48673620	48674664	50.73		-	exons	Tenm3	ENSMUST00000211812.1
						-	5UTRs	Tenm3	ENSMUST00000033965.13
61	chr8	67953798	67955085	53.66		+	1to5kb	NA	ENSMUST00000212123.1
						-	1to5kb	Psd3	ENSMUST00000145595.1
62	chr8	79708431	79709408	53.69		+	1to5kb	Anapc10	ENSMUST00000048147.8
						-	5UTRs	Abce1	ENSMUST00000080536.7
63	chr9	16376060	16377003	56.87		-	exons	Fat3	ENSMUST00000217308.2
64	chr9	31066167	31067119	53.52		+	exons	Zbtb44	ENSMUST00000216649.1
65	chr9	45800233	45801151	53.64		-	1to5kb	NA	ENSMUST00000215216.1
66	chr9	64959221	64960099	50.13		+	promoters	Ints14	ENSMUST00000170517.8
67	chr9	115963736	115964804	62.28		+	introns	Gadl1	ENSMUST00000119291.7
68	chr9	118011393	118012192	51.9		-	introns	NA	ENSMUST00000111769.10
69	chr9	121211281	121212286	52.13		-	introns	Ulk4	ENSMUST00000171923.7
70	chr10	59616628	59617579	56.49		+	exons	NA	ENSMUST00000238281.1
						-	promoters	Mcu	ENSMUST00000020312.12
71	chr10	86905933	86906655	51.08		+	1to5kb	NA	ENSMUST00000162458.1
						-	introns	Stab2	ENSMUST00000035288.16
72	chr10	99759571	99760740	67.82		+	introns	Gm35206	ENSMUST00000217945.1
						-	promoters	Csl	ENSMUST00000056085.5
73	chr10	120202845	120203936	50.96		-	promoters	Irak3	ENSMUST00000145665.7
						+	1to5kb	Tmbim4	ENSMUST00000020446.10
74	chr11	4151915	4152900	54.51		-	1to5kb	Ccdc157	ENSMUST00000137060.1
75	chr11	16635160	16636214	67.5		-	promoters	NA	ENSMUST00000118481.1
76	chr11	42003381	42004370	54.05		-	1to5kb	Gabrg2	ENSMUST00000070725.10
77	chr11	52212149	52213308	63.56		-	exons	Olfr1371	ENSMUST00000075844.3
78	chr11	121828944	121829926	62.51		+	promoters	Ptchd3	ENSMUST00000125199.1
						-	exons	NA	ENSMUST00000126556.1
79	chr12	66283274	66284149	53.26		-	exons	Rpl10l	ENSMUST00000081908.7
80	chr12	70973320	70974391	54.3		+	promoters	Psma3	ENSMUST00000160027.7
81	chr12	74925763	74926747	86.08		-	introns	Kcnh5	ENSMUST00000042299.3
82	chr12	115158161	115159304	65.31		-	promoters	NA	ENSMUST00000103523.1
83	chr12	115207861	115208984	51.73		-	promoters	NA	ENSMUST00000103526.2
84	chr12	115371752	115372890	55.7		-	promoters	NA	ENSMUST00000193406.1
85	chr12	119262438	119263425	59.37		+	exons	NA	ENSMUST00000022467.10
86	chr13	4061401	4062319	65.45		+	introns	Akr1c14	ENSMUST00000118717.9
87	chr13	8128088	8129078	53.84		+	promoters	NA	ENSMUST00000222882.1
88	chr13	63841210	63842078	56.1		+	exons	Ercc6l2	ENSMUST00000021926.12
89	chr13	70609825	70610794	58.43		-	1to5kb	Ice1	ENSMUST00000222627.1
90	chr13	113660916	113661928	54.71
91	chr14	32177553	32178358	53.78		+	exons	Ncoa4	ENSMUST00000163336.7
92	chr14	54647775	54648869	61.37		+	1to5kb	4930579G18Rik	ENSMUST00000167763.1
						-	promoters	Acin1	ENSMUST00000124271.7
93	chr14	65667632	65668743	58.04		+	introns	Scara5	ENSMUST00000022610.14
94	chr14	97669574	97670485	50.45		-	1to5kb	NA	ENSMUST00000227015.1
95	chr14	106098211	106099272	63.77		-	1to5kb	NA	ENSMUST00000226185.1
96	chr15	5114448	5115392	56.54		+	1to5kb	Rpl37	ENSMUST00000045356.8
97	chr15	10557715	10558592	55.3		-	introns	Ttc23l	ENSMUST00000167842.8
98	chr15	12819755	12820990	62.91		-	1to5kb	6030458C11Rik	ENSMUST00000227821.1
						+	1to5kb	Drosha	ENSMUST00000169061.7
99	chr15	50886740	50887980	65.17		-	1to5kb	Trps1	ENSMUST00000184885.7
100	chr15	89124312	89125216	53.02		-	exons	Hdac10	ENSMUST00000129398.7
101	chr15	95794999	95796086	55.85		-	1to5kb	NA	ENSMUST00000180649.1
						+	1to5kb	Ano6	ENSMUST00000226793.1
102	chr16	21199204	21200290	51.08		+	1to5kb	Ephb3	ENSMUST00000006112.6
103	chr16	23932864	23933960	57.04		-	promoters	Rtp2	ENSMUST00000231038.1
104	chr16	32272611	32273730	72.79		+	1to5kb	Rnf168	ENSMUST00000155649.7
105	chr16	50332876	50334085	58.36		-	1to5kb	Bbx	ENSMUST00000114488.7
106	chr16	97762245	97763195	54.87		-	introns	Ripk4	ENSMUST00000019386.9
107	chr17	12585978	12586971	71.09		+	exons	Slc22a2	ENSMUST00000046959.8
108	chr17	20661416	20662321	77.94		+	promoters	NA	ENSMUST00000232988.1
109	chr17	35192876	35193931	59.42		-	1to5kb	Lst1	ENSMUST00000097336.4
						+	promoters	Ltb	ENSMUST00000025262.5
110	chr17	67692176	67693156	55.18		+	1to5kb	Lama1	ENSMUST00000035471.8
111	chr17	71524366	71525025	55.78		+	1to5kb	Spdya	ENSMUST00000130218.7
						-	introns	Ndc80	ENSMUST00000024851.9
112	chr17	84745147	84746222	55.8		-	introns	Lrpprc	ENSMUST00000112308.8
113	chr18	33211324	33212195	51.27		-	introns	Stard4	ENSMUST00000025236.8
114	chr18	54033087	54034052	55.2		-	1to5kb	NA	ENSMUST00000237377.1
115	chr18	60917270	60918865	529.51		+	exons	Arsi	ENSMUST00000040359.5
116	chr18	60918866	60920552	218.49
117	chr18	60922488	60923445	59.1		+	1to5kb	Camk2a	ENSMUST00000102888.9
118	chr18	60923447	60926218	369.47		+	promoters	Camk2a	ENSMUST00000102888.9
119	chr18	65970218	65971315	68.99		-	promoters	Cplx4	ENSMUST00000025397.6
DMR: differentially methylated region

## Sheet: S5
Table S5. Gene Ontology analysis of DMR-associated genes.
ID	Term	Count	P-value	Gene
neuronal DMR
GO:0007049	cell cycle	13	0.0334249	Tnks, Nsun2, Nsmce2, Mtus1, Ska1, Aspm, Zfyve19, Cinp, Mcm3, Hmcn1, Fam83d, Mapk4, Banp
GO:0051301	cell division	9	0.0492461	Aspm, Tnks, Nsun2, Zfyve19, Nsmce2, Cinp, Hmcn1, Fam83d, Ska1
GO:0010466	negative regulation of peptidase activity	5	0.0373525	Lxn, Spink8, Slpi, Serpinb6a, Wfikkn2
GO:0030414	peptidase inhibitor activity	5	0.0470462	Lxn, Spink8, Slpi, Serpinb6a, Wfikkn2
nonneuronal DMR
GO:0030054	cell junction	15	0.00224181	Gabrb3, Gabra5, Dtnbp1, Mff, Gabrg2, Cplx4, Sdk1, Dlg1, Dlc1, Psd3, Amotl1, Hmcn1, Ssx2ip, Tprgl, Fermt2
GO:0045202	synapse	11	0.00846845	Gabrb3, Sdk1, Dlg1, Gabra5, Psd3, Dtnbp1, Mff, Ush2a, Tprgl, Gabrg2, Cplx4
GO:0045211	postsynaptic membrane	6	0.0353219	Gabrb3, Dlg1, Gabra5, Psd3, Dtnbp1, Gabrg2
GO:0034707	chloride channel complex	4	0.00621315	Gabrb3, Gabra5, Ano6, Gabrg2
GO:1902711	GABA-A receptor complex	3	0.00924326	Gabrb3, Gabra5, Gabrg2
GO:0004890	GABA-A receptor activity	3	0.0102738	Gabrb3, Gabra5, Gabrg2
GO:0005254	chloride channel activity	4	0.0146902	Gabrb3, Gabra5, Ano6, Gabrg2
GO:0007214	gamma-aminobutyric acid signaling pathway	3	0.0190168	Gabrb3, Gabra5, Gabrg2
GO:0006821	chloride transport	4	0.0309072	Gabrb3, Gabra5, Ano6, Gabrg2
GO:0045211	postsynaptic membrane	6	0.0353219	Gabrb3, Dlg1, Gabra5, Psd3, Dtnbp1, Gabrg2
GO:0005230	extracellular ligand-gated ion channel activity	3	0.0438728	Gabrb3, Gabra5, Gabrg2
GO:1902476	chloride transmembrane transport	3	0.0497046	Gabrb3, Ano6, Gabrg2
DMR: differentially methylated region
